# Supplementary material for: Changing parental feeding practices through web-based interventions: A systematic review and meta-analysis
Source: PLoS One. 2021 Apr 28;16(4):e0250231. doi: 10.1371/journal.pone.0250231 (PMC8081248; doi:10.1371/journal.pone.0250231)
Supplement: S2 File — (XLSM) [file pone.0250231.s002.xlsm]

## Sheet: Intro
	Instructions for the assessment form					Instructions for the summary					Instructions for the figure					Instructions for generating a print view					Instructions for the discrepancy check

## Sheet: Results
Basic information													Domain 1. Randomization process										Domain 2. Deviations from intended interventions																		Domain 3. Mising outcome data
Time	Unique ID	Assessor	Study ID	Reference	Experimental	Comparator	Outcome	Results	Aim	Effect of adhering to intervention?	Weight	Sources	1.1	1.2	Note for 1.1&1.2	1.3	Note for 1.3	1.0 Algorithm result	1.0 Assessor's Judgement	1.0 General note	1.0 Optional Question	1.0 Note for optional question	2.1	2.2	Note for 2.1&2.2	2.3	Note for 2.3	2.4	Note for 2.4	2.5	Note for 2.5	2.6	Note for 2.6	2.7	Note for 2.7	2.0 Algorithm result	2.0 Assessor's Judgement	2.0 General Notes	2.0 Optional Question	2.0 Note for optional question	3.1	Note for 3.1	3.2	Note for 3.2	3.3	Note for 3.3&3.4	3.4	Note for 3.4 (not use)	3.0 Algorithm result
2020/07/28 09.43	1	AIG	1	Byrd-Bredbenner	Healthy HomeStyles	Attention control group (Safe HomeStyles)	Family meal; family meal location; media devices; TV use; emotional environmental; parental modeling; household food availability		assignment to intervention (the 'intention-to-treat' effect)	NA	1	Journal article(s) with results of the trial; Trial protocol	Y	NI	Byrd-Bredbenner et al. (2018), p. 140: "... systematically randomized by computer into the attention control group or experimental group..."	NI	Byrd-Bredbenner et al. (2018), p. 141,142: "According to the CONSORT statement, significant testing of baseline differences in RCTs should not be performed because it is superfluous and can be misleading.".	Some concerns	Some concerns				N	Y	Byrd-Bredbenner et al. (2018), p. 140: "... invited parents of preschool children to participate in a program designed to help them raise "even happier, healthier, safer children" and directed them to a website to learn more..."_x000D_ Byrd-Bredbenner et al. (2017), p. 7: "Recruitment materials and the bona fide treatment delivered to the attention control group format were designed to blind part…	N	The intervention was delivered was online, without the intervention of the researchers.	NA		NA		Y	The modified intention-to-treat analysis was used (participants with missing outcome data were excluded from analysis). _x000D_ Byrd-Bredbenner et al. (2018) p. 145: "A comparison of baseline and post survey data of post survey completers examining within group differences..."; p. 141: "To account for the rigorous control of non-specific treatment effects associated with attention control groups …	NA		Low	Low				N	The modified intention-to-treat analysis was used (participants with missing outcome data were excluded from analysis). _x000D_ Byrd-Bredbenner et al. (2018) p. 145: "A comparison of baseline and post survey data of post survey completers examining within group differences...".	PN		PN	The study presents a flowchart, that does not explain the reasons for participants' dropout, between baseline and mid-point, and mid-point and post evaluations. See p. 148 for information about bona fide control condition.	NA		Low
2020/07/28 12.18	2	AIG	2	Cullen	Family Eats intervention	Minimal intervention (short paragraph about the theme)	Home availability; family food preparation		assignment to intervention (the 'intention-to-treat' effect)	NA	1	Journal article(s) with results of the trial	Y	PY	Cullen, Thompson & Chen (2017), p. 34: "...randomized to a group using a random numbers table generated by the study biostatistician.".	NI	It is possible that the intended allocation ratio is approximately 3:1 considering the differences in size between intervention (N=92) and control (N=34) groups, but that information is not reported in the article. Cullen, Thompson & Chen (2017), p. 35: "There were no significant differences in participant characteristics by group at baseline... (regarding sociodemographic characteristics)"; the …	Low	Low				NI	Y	It is not clear if participants were aware of their assign condition. Cullen, Thompson & Chen (2017), p. 34: "The parent was emailed a link and password to the password-protected, secure website to begin viewing the eight-session program.".	N	The intervention was delivered was online, without the intervention of the researchers.	NA		NA		Y	The modified intention-to-treat analysis was used (participants with missing outcome data were excluded from analysis). _x000D_ Cullen, Thompson & Chen (2017), p. 35: "... as the between group for those with measures at all three time points.".	NA		Low	Low				N	The modified intention-to-treat analysis was used (participants with missing outcome data were excluded from analysis). _x000D_ Cullen, Thompson & Chen (2017), p. 35: "... as the between group for those with measures at all three time points.".	N		PN	The article does not present a flowchart; only the information about N at baseline and at Post 2 is described in the text. The authors mentioned that the parents that did not complete all three data collection surveys were excluded from the analysis.	NA		Low
2020/06/24 21.53	3	AIG	3	Duncanson	Feeding Healthy Food for Kids intervention	Waiting list	Monitoring; restriction; pressure to eat		assignment to intervention (the 'intention-to-treat' effect)	NA	1	Journal article(s) with results of the trial; Trial protocol	Y	Y	Duncanson, Burrows & Collins (2013), p. 728: "Participants were randomized to the intervention or waiting list control group in a blinded process, by matching sequencially numbered unopened returned baseline survey envelopes with computed-generated random numbers."._x000D_ _x000D_ Duncanson, Burrows & Collins (2012), p. 3: "Allocation of participants to the control or intervention group will be c…	PN	Duncanson, Burroes & Collins (2016), p. 6: "...there were no differences at baseline in parent or child characteristics, other than the percentage of parents over thirty years being significantly higher in the control compared to the intervention group...".; "... with the expection of monitoring, which was significantly higher for control group..". The difference may be attributed to change, rega…	Low	Low				N	N	Duncanson, Burrows & Collins (2013), p. 728: "Participants will be blinded to group allocation throughout the trial."._x000D_ _x000D_ Duncanson, Burrows & Collins (2012), p. 3: "Allocation of participants to the control or intervention group will be conducted by one member of the research team, who is blinded to participant identity.".	NA		NA		NA		Y	The intention to treat analysis was used (random effects modelling)._x000D_ Duncanson, Burrows & Collins (2013), p. 733: "...because the results from parents in the intervention group who did not use the resources were not excluded.".	NA		Low	Low				N	The intention to treat analysis was used (random effects modelling).	PY		NA		NA		Low
2020/07/28 12.17	4	AIG	4	Frenn	Parent and child online intervention	Evaluation only (control without intervention)	Family support; monitoring		assignment to intervention (the 'intention-to-treat' effect)	NA	1	Journal article(s) with results of the trial	NI	NI	The authors are not clear about the randomization methods used. Frenn at al. (2013), p. 66: "Dyads (N=62) were randomly assigned by classrooms to interventions...".	NI	The authors did not inform about sample characteristics at baseline, and do not compare groups at baseline.	Some concerns	Some concerns				NI	PY	It is not clear that participants were aware of their assign intervention. Nevertheless, in this study, participants were selected from randomized classrooms, and for two of the conditions, children received intervention, that was delivered in classroom settings (Frenn at al., 2013, p.66)._x000D_ _x000D_ Frenn at al. (2013), p. 69: "Follow-up emails and phone calls were made to remind parents who…	N	The intervention was delivered was online, without the intervention of the researchers.	NA		NA		Y	The modified intention-to-treat analysis was used (participants with missing outcome data were excluded from analysis). _x000D_ The authors used only the completers to performed regression analysis. Frenn at al. (2013), p. 69: "Change scores were calculated post-pre...".	NA		Low	Low				N	The modified intention-to-treat analysis was used (participants with missing outcome data were excluded from analysis).	N		PN	The authors present a flowchart and describe with detail the reasons for dropout (regarding intervention and assessments accomplishment). The authors adapted the analysis to the final small samples (multiple regression).	NA		Low
2020/07/28 09.37	5	AIG	5	Knowlden	EMPOWER intervention	Healthy Lifestyles (Knowledge) conntrol	Environmental		assignment to intervention (the 'intention-to-treat' effect)	NA	1	Journal article(s) with results of the trial; Trial protocol	Y	N	Knowlden et al. (2015), p. 172: " The assignment protocol was based on simple randomization, with assignments selected using a random group assignment generator created in Microsoft Excel 2010."._x000D_ _x000D_ Knowlden et al. (2015), p. 172: "The principal investigator was responsible for enrolling participants, implementing the random allocation sequence, and assigning participants to the inter…	N	The groups are very similar in size. Knowlden et al. (2015), p. 177: "Results found no significant between-group differences (at baseline).".	High	High				PN	PY	Knowlden et al. (2015), p. 172: "Participants were blinded as to which cohort they were assigned to strengthen internal validity." Nevertheless, "... as we will recruit participants within the same childcare facilities, it is possible there will be spillover effects between the intervention and control groups. (...) To buffer this effect, we will ask participants not discuss intervention-based ac…	N	The intervention was delivered was online, without the intervention of the researchers.	NA		NA		Y	The modified intention-to-treat analysis was used (participants with missing outcome data were excluded from analysis)._x000D_ In this study, the authors used only the completers. Knowlden et al. (2015), p. 177: "Data remained untransformed and all available data were used for analysis.".	NA		Low	Low				N	The modified intention-to-treat analysis was used (participants with missing outcome data were excluded from analysis).	N		PN	The authors present a flowchart and describe with detail the reasons for dropout (regarding intervention and assessments accomplishment).	NA		Low
2020/07/28 09.38	6	AIG	6	Knowlden	EMPOWER intervention	Healthy Lifestyles active control intervention	Environmental		assignment to intervention (the 'intention-to-treat' effect)	NA	1	Journal article(s) with results of the trial; Trial protocol	Y	N	Knowlden et al. (2016), p. 96: " Assignment allocation was based on simple randomization, using a random group assignment generator programmed in Microsoft Excel 2010."._x000D_ _x000D_ Knowlden et al. (2016), p. 96: "The principal investigator was responsible for enrolling participants, implementing the random allocation sequence, and assigning participants to the interventions.".	N	Knowlden et al. (2016), p. 100: "...baseline analysis was conducted using data only from those participants that completed all four points of measurement.". Several analysis reveal that there were no statistically significant differences between-group differences at baseline.	High	High				PN	PY	Knowlden et al. (2016), p. 96: "Participants were blinded as to which arm of the trial they where assigned to improve internal validity of the trial." Nevertheless, "... as we will recruit participants within the same childcare facilities, it is possible there will be spillover effects between the intervention and control groups. (...) To buffer this effect, we will ask participants not discuss i…	N	The intervention was delivered was online, without the intervention of the researchers.	NA		NA		Y	The modified intention-to-treat analysis was used (participants with missing outcome data were excluded from analysis)._x000D_	NA		Low	Low				N	The modified intention-to-treat analysis was used (participants with missing outcome data were excluded from analysis). Knowlden et al. (2016), p. 100: "...baseline analysis was conducted using data only from those participants that completed all four points of measurement.".	N		PN	The authors present a flowchart and describe with detail the reasons for dropout (regarding intervention and assessments accomplishment).	NA		Low
2020/07/28 09.23	7	AIG	7	Knowlden	EMPOWER intervention	Healhty Lifestyles active control intervention	Environmental		assignment to intervention (the 'intention-to-treat' effect)	NA	1	Journal article(s) with results of the trial; Trial protocol	Y	N	Knowlden et al. (2018), p. 263: " We used a random group generator programmed into Microsoft Excel 2010 to randomize participants to either the experimental or active control arms of the trial."._x000D_ _x000D_ Knowlden et al. (2018), p. 263: "The principal investigator conducted the randomization procedure and assigned participants to the interventions.".	N	Knowlden et al. (2018), p. 264: "We conducted several layers of modeling to gauge the equivalency of the two groups at baseline. (...)". The several analysis do not found any statistical significant differences between groups at baseline.	High	High				PN	PY	Knowlden et al. (2018), p. 263: "We incorporated single-blinding to reduce the potential for cross-contamination.". Nevertheless, "... as we will recruit particpants within the same childcare facilities, it is possible there will be spillover effects between the intervention and control groups. (...) To buffer this effect, we will ask participants not discuss intervention-based activities with ot…	N	The intervention was delivered was online, without the intervention of the researchers.	NA		NA		Y	The intention to treat analysis was used.	NA		Low	Low				N	The intention to treat analysis was used. Knowlden et al. (2018), p. 263: "We modeled missing data using a expectation maximization algorithm (EM); a two-step (expectation and maximization), iterative method to impute missing means and variances from data based on (...). Prior to applying EM, we conducted Littles missing completely at random (MCAR) test (...)."	PN		PN	The authors present a flowchart and describe with detail the reasons for dropout (regarding intervention and assessments accomplishment).	NA		Low
2020/07/28 10.51	8	AIG	8	Hammersley	Time2bHealthy intervention	Raising Children Network website (active control condition)	Restriction, pressure to eat, modeling		assignment to intervention (the 'intention-to-treat' effect)	NA	1	Journal article(s) with results of the trial; Trial protocol	Y	PY	Hammersley et al. (2019), p. 3: "Randomization was performed in a 1:1 ratio using a computorized random number generator."._x000D_ _x000D_ Hammersley et al. (2019), p. 3.: "A data manager with no involvement in the study conducted the randomization. The researcher responsible for implementing the intervention was the only person person who was informed about group allocation.".	NI	The author did not provide information about differences between groups for demographic data. The groups did not significantly differ at baseline regarding primary outcome (BMI).	Low	Low				NI	PY	The authors did not provide information about participants' blinding to their assigned intervention._x000D_ _x000D_ Hammersley et al. (2019), p. 3.: "A data manager with no involvement in the study conducted the randomization. The researcher responsible for implementing the intervention was the only person person who was informed about group allocation.".	N	The intervention was delivered was online, without the intervention of the researchers.	NA		NA		Y	The intention to treat analysis was used "for parametric data, with all participants analysed in the group to which they were randomized regardless of whether they attended all data collection time points or completed the intervention." (Hammersley et al., 2019, p. 4)	NA		Low	Low				N	The intention to treat analysis was used. Missing data reported in flowchart; analysis with different N in different points of measurement are performed.	N		PN	The authors present a flowchart and describe with detail the reasons for dropout (regarding intervention and assessments accomplishment).	NA		Low
2020/07/28 09.55	9	AIG	9	Helle	Early Food for Future Health intervention	Treatment as usual (control)	Mealtime routines; awareness of infant satiety and hunger cues; using food to calm fussiness; feeding on schedule		assignment to intervention (the 'intention-to-treat' effect)	NA	1	Journal article(s) with results of the trial; Trial protocol	Y	Y	Helle at al. (2019), p. 3: "...based on a computer-generated list using the statistical software SPSS. (...) Allocation was naturally concealed from recruitment by virtue of the e-recruitment strategy.".	PN	Helle at al. (2019), p. 7: "The groups were well balanced across the range of maternal and child characteristics, indicating that the randomization was successful.".	Low	Low				NI	Y	The authors did not provide information about participants' blinding to their assigned intervention. Nevertheless, "the control group received routine care from their local child clinic (...)". (Helle at al., 2019, p. 2).	N	The intervention was delivered was online, without the intervention of the researchers.	NA		NA		Y	The authors mentioned that a intention to treat analysis was used (the participants that did not comply with the intervention were not excluded). Nevertheless, participants that did not completed the follow-up assessment were excluded (modified intention to treat?). Helle at al., 2019, p. 5: "A small minority of the participants in the intervention group reported not engaging with the interventio…	NA		Low	Low				N	The intention to treat analysis was used. Participants that did not completed the follow-up assessment were excluded.	PN	Helle at al., 2019, p. 5: "A small minority of the participants in the intervention group reported not engaging with the intervention. A sensitivity analysis was performed by excluding the non-adherers in the intervention group who reported to have seen none/a few of the infant feeding videos for selected primary outcomes.". This analysis was not performed for missing outcomes.	PN	The authors presented a flowchart. Details about the reasons for dropout were not available (Helle at al., 2019, p. 3: "The participants had the option (...) not to answer or complete the web-based questionnaire without having to state any reason, hence we have no data regarding grounds for withdrawal.".	NA		Low
2020/07/28 09.56	10	AIG	10	Helle	Food for Future Health intervention	Treatment as usual (control condition)	Mealtime routines; restriction; pressure to eat; instrumental feeding; encouragement; emotional feeding; control over eating		assignment to intervention (the 'intention-to-treat' effect)	NA	1	Journal article(s) with results of the trial; Trial protocol	Y	Y	Helle at al. (2019), p. 3: "...based on a computer-generated list using the statistical software SPSS. (...) Allocation was naturally concealed from recruitment by virtue of the e-recruitment strategy.".	PN	Helle at al. (2019), p. 7: "The groups were well balanced across the range of maternal and infant characteristics at baseline (...)".	Low	Low				NI	Y	The authors did not provide information about participants' blinding to their assigned intervention. Nevertheless, "the control group received routine care from their local child clinic (...)". (Helle at al., 2019, p. 2).	N	The intervention was delivered was online, without the intervention of the researchers.	NA		NA		Y	The authors mentioned that a intention to treat analysis was used (the participants that did not comply with the intervention were not excluded). Nevertheless, participants that did not completed the follow-up assessment were excluded (modified intention to treat?). The missing imputation was used in this study but only for the antropometric data. Helle at al., 2019, p. 5: "A small minority of th…	NA		Low	Low				N	The intention to treat analysis was used. Participants that did not completed the follow-up assessment were excluded.	PN	Helle at al., 2019, p. 5: "A small minority of the participants in the intervention group reported not engaging with the intervention. A sensitivity analysis was performed by excluding the non-adherers in the intervention group who reported to have seen none/a few of the infant feeding videos for selected primary outcomes.". This analysis was not performed for missing outcomes.	PN	The authors presented a flowchart. Details about the reasons for dropout were not available (Helle at al., 2019, p. 3: "The participants had the option (...) not to answer or complete the web-based questionnaire without having to state any reason, hence we have no data regarding grounds for withdrawal.".	NA		Low
2020/07/28 12.16	11	AIG	11	Ledoux	Happier Meals intervention	TED talk video (control)	Restriction; overt control; instrumental feeding; encouragement; monitoring; pressure to eat; emotional feeding; covert control		assignment to intervention (the 'intention-to-treat' effect)	NA	1	Journal article(s) with results of the trial	Y	PN	Ledoux et al (2018), p. 232: "Staff randomly assigned participants to experimental or control using a random number generator, and email them a link to the baseline survey.".	PN	Ledoux et al (2018), p. 232: "Groups were unballanced by randomization; however, there were no differences between the two groups across demographic variables.".	High	High				NI	Y	The authors did not provide information about participants' blinding to their assigned intervention.	N	The intervention was delivered was online, without the intervention of the researchers.	NA		NA		Y	The intention to treat analysis was used. All the randomized participants accomplished the intervention and completed the evaluation protocols.	NA		Low	Low				Y	All the randomized participants accomplished the intervention and completed the evaluation protocols.	NA		NA		NA		Low
2020/07/28 12.15	12	AIG	12	Sun	5-4-3-2-1-0 intervention	Atention control group (information about children's safety)	Eating habits and style; responses to internal hunger and satiety cues; stimulus exposure and control; pressure to eat; minitoring; restriction		assignment to intervention (the 'intention-to-treat' effect)	NA	1	Journal article(s) with results of the trial	NI	NI	The authors are not clear about the randomization methods used. Sun et al. (2017), p.618: "Mother-child dyads were randomized to either the intervention or control groups (...).".	N	Sun et al. (2017), p.619: "Baseline variables did not differ significantly between intervention and control groups.".The groups are very similar in size.	Some concerns	Some concerns				Y	N	Sun et al. (2017), p.618: "The investigators and researcher assistants who collected data were blinded to the group assignment. Because of the nature of the intervention, study participants were not similarly blinded."	N	The intervention was delivered was online, without the intervention of the researchers.	NA		NA		Y	The modified intention-to-treat analysis was used (participants with missing outcome data were excluded from analysis).	NA		Low	Low				N	The modified intention-to-treat analysis was used (participants with missing outcome data were excluded from analysis).	N		NI	The flowchart is not presented in the article; the reason mentioned for exclusion is not completion one of the two assessment points.	PN		Some concerns
[truncated: 35 more columns]

## Sheet: Summary
Unique ID	Reviewer	Study ID	Reference	Experimental	Comparator	Outcome	Result	Aim	Effect of adhering to intervention?	Weight	Randomization process	Deviations from intended interventions	Mising outcome data	Measurement of the outcome	Selection of the reported result	Overall Bias					Randomization process	Deviations from intended interventions	Mising outcome data	Measurement of the outcome	Selection of the reported result	Overall Bias
1	AIG	1	Byrd-Bredbenner	Healthy HomeStyles	Attention control group (Safe HomeStyles)	Family meal; family meal location; media devices; TV use; emotional environmental; parental modeling; household food availability		assignment to intervention (the 'intention-to-treat' effect)	NA	1	Some concerns	Low	Low	Low	Low	Some concerns				Assignment to intervention (the 'intention-to-treat' effect)
2	AIG	2	Cullen	Family Eats intervention	Minimal intervention (short paragraph about the theme)	Home availability; family food preparation		assignment to intervention (the 'intention-to-treat' effect)	NA	1	Low	Low	Low	High	Some concerns	High				Total number of study = 12
3	AIG	3	Duncanson	Feeding Healthy Food for Kids intervention	Waiting list	Monitoring; restriction; pressure to eat		assignment to intervention (the 'intention-to-treat' effect)	NA	1	Low	Low	Low	Low	Low	Low				Low risk	41.7	100	91.7	50	66.7	16.7
4	AIG	4	Frenn	Parent and child online intervention	Evaluation only (control without intervention)	Family support; monitoring		assignment to intervention (the 'intention-to-treat' effect)	NA	1	Some concerns	Low	Low	High	Some concerns	High				Some concerns	25	0	8.3	16.7	33.3	25
5	AIG	5	Knowlden	EMPOWER intervention	Healthy Lifestyles (Knowledge) conntrol	Environmental		assignment to intervention (the 'intention-to-treat' effect)	NA	1	High	Low	Low	Low	Low	High				High risk	33.3	0	0	33.3	0	58.3
6	AIG	6	Knowlden	EMPOWER intervention	Healthy Lifestyles active control intervention	Environmental		assignment to intervention (the 'intention-to-treat' effect)	NA	1	High	Low	Low	Low	Low	High				Adhering to intervention (the 'per-protocol' effect)
7	AIG	7	Knowlden	EMPOWER intervention	Healhty Lifestyles active control intervention	Environmental		assignment to intervention (the 'intention-to-treat' effect)	NA	1	High	Low	Low	Low	Low	High				Total number of study = 0
8	AIG	8	Hammersley	Time2bHealthy intervention	Raising Children Network website (active control condition)	Restriction, pressure to eat, modeling		assignment to intervention (the 'intention-to-treat' effect)	NA	1	Low	Low	Low	Low	Low	Low				Low risk
9	AIG	9	Helle	Early Food for Future Health intervention	Treatment as usual (control)	Mealtime routines; awareness of infant satiety and hunger cues; using food to calm fussiness; feeding on schedule		assignment to intervention (the 'intention-to-treat' effect)	NA	1	Low	Low	Low	Some concerns	Low	Some concerns				Some concerns
10	AIG	10	Helle	Food for Future Health intervention	Treatment as usual (control condition)	Mealtime routines; restriction; pressure to eat; instrumental feeding; encouragement; emotional feeding; control over eating		assignment to intervention (the 'intention-to-treat' effect)	NA	1	Low	Low	Low	Some concerns	Low	Some concerns				High risk
11	AIG	11	Ledoux	Happier Meals intervention	TED talk video (control)	Restriction; overt control; instrumental feeding; encouragement; monitoring; pressure to eat; emotional feeding; covert control		assignment to intervention (the 'intention-to-treat' effect)	NA	1	High	Low	Low	High	Some concerns	High
12	AIG	12	Sun	5-4-3-2-1-0 intervention	Atention control group (information about children's safety)	Eating habits and style; responses to internal hunger and satiety cues; stimulus exposure and control; pressure to eat; minitoring; restriction		assignment to intervention (the 'intention-to-treat' effect)	NA	1	Some concerns	Low	Some concerns	High	Some concerns	High

## Sheet: Figures
Studies with intention-to-treat	Unique ID	Study ID	Experimental	Comparator	Outcome	Weight	Randomization process	Deviations from intended interventions	Missing outcome data	Measurement of the outcome	Selection of the reported result	Overall					Studies with pre-protocol	Unique ID	Study ID	Experimental	Comparator	Outcome	Weight	Randomization process	Deviations from intended interventions	Missing outcome data	Measurement of the outcome	Selection of the reported result	Overall
	1	1	Healthy HomeStyles	Attention control group (Safe HomeStyles)	Family meal; family meal location; media devices; TV use; emotional environmental; parental modeling; household food availability	1									Low risk
	2	2	Family Eats intervention	Minimal intervention (short paragraph about the theme)	Home availability; family food preparation	1									Some concerns
	3	3	Feeding Healthy Food for Kids intervention	Waiting list	Monitoring; restriction; pressure to eat	1									High risk
	4	4	Parent and child online intervention	Evaluation only (control without intervention)	Family support; monitoring	1
	5	5	EMPOWER intervention	Healthy Lifestyles (Knowledge) conntrol	Environmental	1
	6	6	EMPOWER intervention	Healthy Lifestyles active control intervention	Environmental	1
	7	7	EMPOWER intervention	Healhty Lifestyles active control intervention	Environmental	1
	8	8	Time2bHealthy intervention	Raising Children Network website (active control condition)	Restriction, pressure to eat, modeling	1
	9	9	Early Food for Future Health intervention	Treatment as usual (control)	Mealtime routines; awareness of infant satiety and hunger cues; using food to calm fussiness; feeding on schedule	1
	10	10	Food for Future Health intervention	Treatment as usual (control condition)	Mealtime routines; restriction; pressure to eat; instrumental feeding; encouragement; emotional feeding; control over eating	1
	11	11	Happier Meals intervention	TED talk video (control)	Restriction; overt control; instrumental feeding; encouragement; monitoring; pressure to eat; emotional feeding; covert control	1
	12	12	5-4-3-2-1-0 intervention	Atention control group (information about children's safety)	Eating habits and style; responses to internal hunger and satiety cues; stimulus exposure and control; pressure to eat; minitoring; restriction	1

## Sheet: Print (ITT)
Unique ID	1	Study ID	1	Assessor	AIG
Ref or Label	Byrd-Bredbenner	Aim	assignment to intervention (the 'intention-to-treat' effect)
Experimental	Healthy HomeStyles	Comparator	Attention control group (Safe HomeStyles)	Source	Journal article(s) with results of the trial
Outcome	Parental feeding practices	Results		Weight	1
Domain	Signalling question			Response	Comments
Bias arising from the randomization process	1.1 Was the allocation sequence random?			Y	systematically randomized by computer into de attention control group or experimental group
	1.2 Was the allocation sequence concealed until participants were enrolled and assigned to interventions?			PY
	1.3 Did baseline differences between intervention groups suggest a problem with the randomization process?			N	observation of the table 2
	Risk of bias judgement			Low
Bias due to deviations from intended interventions	2.1.Were participants aware of their assigned intervention during the trial?			PN	was given general information about the study (help children raise even happier, healhier, safer children)_x000D_ Data collect through internet
	2.2.Were carers and people delivering the interventions aware of participants' assigned intervention during the trial?			Y
	2.3. If Y/PY/NI to 2.1 or 2.2: Were there deviations from the intended intervention that arose because of the experimental context?			N
	2.4 If Y/PY to 2.3: Were these deviations likely to have affected the outcome?			NA
	2.5. If Y/PY/NI to 2.4: Were these deviations from intended intervention balanced between groups?			NA
	2.6 Was an appropriate analysis used to estimate the effect of assignment to intervention?			Y
	2.7 If N/PN/NI to 2.6: Was there potential for a substantial impact (on the result) of the failure to analyse participants in the group to which they were randomized?			NA
	Risk of bias judgement			Low
Bias due to missing outcome data	3.1 Were data for this outcome available for all, or nearly all, participants randomized?			Y	83 and 89 parents were included in analysis as completers (4 levels)
	3.2 If N/PN/NI to 3.1: Is there evidence that result was not biased by missing outcome data?			NA
	3.3 If N/PN to 3.2: Could missingness in the outcome depend on its true value?			NA
	3.4 If Y/PY/NI to 3.3: Is it likely that missingness in the outcome depended on its true value?			NA
	Risk of bias judgement			Low
Bias in measurement of the outcome	4.1 Was the method of measuring the outcome inappropriate?			N
	4.2 Could measurement or ascertainment of the outcome have differed between intervention groups?			N
	4.3 Were outcome assessors aware of the intervention received by study participants?			N	parents report the parental feeding practices
	4.4 If Y/PY/NI to 4.3: Could assessment of the outcome have been influenced by knowledge of intervention received?			NA
	4.5 If Y/PY/NI to 4.4: Is it likely that assessment of the outcome was influenced by knowledge of intervention received?			NA
	Risk of bias judgement			Low
Bias in selection of the reported result	5.1 Were the data that produced this result analysed in accordance with a pre-specified analysis plan that was finalized before unblinded outcome data were available for analysis?			PY	existence of a clinical trial registry and a protocol article, with information
	5.2 ... multiple eligible outcome measurements (e.g. scales, definitions, time points) within the outcome domain?			PN	one measurement for each parental feeding practice
	5.3 ... multiple eligible analyses of the data?			PN
	Risk of bias judgement			Low
Overall bias	Risk of bias judgement			Low

## Sheet: Print_format (PP)
Unique ID		Study ID		Assessor
Ref or Label		Aim	adhering to intervention (the 'per-protocol' effect)	The effect of adhering to intervention…
Experimental		Comparator		Source
Outcome		Results		Weight
Domain	Signalling question			Response	Comments
Bias arising from the randomization process	1.1 Was the allocation sequence random?
	1.2 Was the allocation sequence concealed until participants were enrolled and assigned to interventions?
	1.3 Did baseline differences between intervention groups suggest a problem with the randomization process?
	Risk of bias judgement
Bias due to deviations from intended interventions	2.1 Were participants aware of their assigned intervention during the trial?
	2.2 Were carers and people delivering the interventions aware of participants' assigned intervention during the trial?
	2.3. [If applicable:] If Y/PY/NI to 2.1 or 2.2: Were important non-protocol interventions balanced across intervention groups?
	2.4. [If applicable:] Were there failures in implementing the intervention that could have affected the outcome?
	2.5. [If applicable:] Was there non-adherence to the assigned intervention regimen that could have affected participants’ outcomes?
	2.6. If N/PN/NI to 2.3, or Y/PY/NI to 2.4 or 2.5: Was an appropriate analysis used to estimate the effect of adhering to the intervention?
	Risk of bias judgement
Bias due to missing outcome data	3.1 Were data for this outcome available for all, or nearly all, participants randomized?
	3.2 If N/PN/NI to 3.1: Is there evidence that result was not biased by missing outcome data?
	3.3 If N/PN to 3.2: Could missingness in the outcome depend on its true value?
	3.4 If Y/PY/NI to 3.3: Is it likely that missingness in the outcome depended on its true value?
	Risk of bias judgement
Bias in measurement of the outcome	4.1 Was the method of measuring the outcome inappropriate?
	4.2 Could measurement or ascertainment of the outcome have differed between intervention groups?
	4.3 Were outcome assessors aware of the intervention received by study participants?
	4.4 If Y/PY/NI to 4.3: Could assessment of the outcome have been influenced by knowledge of intervention received?
	4.5 If Y/PY/NI to 4.4: Is it likely that assessment of the outcome was influenced by knowledge of intervention received?
	Risk of bias judgement
Bias in selection of the reported result	5.1 Were the data that produced this result analysed in accordance with a pre-specified analysis plan that was finalized before unblinded outcome data were available for analysis?
	5.2 ... multiple eligible outcome measurements (e.g. scales, definitions, time points) within the outcome domain?
	5.3 ... multiple eligible analyses of the data?
	Risk of bias judgement
Overall bias	Risk of bias judgement

## Sheet: Print_format (ITT)
Unique ID		Study ID		Assessor
Ref or Label		Aim	assignment to intervention (the 'intention-to-treat' effect)
Experimental		Comparator		Source
Outcome		Results		Weight
Domain	Signalling question			Response	Comments
Bias arising from the randomization process	1.1 Was the allocation sequence random?
	1.2 Was the allocation sequence concealed until participants were enrolled and assigned to interventions?
	1.3 Did baseline differences between intervention groups suggest a problem with the randomization process?
	Risk of bias judgement
Bias due to deviations from intended interventions	2.1.Were participants aware of their assigned intervention during the trial?
	2.2.Were carers and people delivering the interventions aware of participants' assigned intervention during the trial?
	2.3. If Y/PY/NI to 2.1 or 2.2: Were there deviations from the intended intervention that arose because of the experimental context?
	2.4 If Y/PY to 2.3: Were these deviations likely to have affected the outcome?
	2.5. If Y/PY/NI to 2.4: Were these deviations from intended intervention balanced between groups?
	2.6 Was an appropriate analysis used to estimate the effect of assignment to intervention?
	2.7 If N/PN/NI to 2.6: Was there potential for a substantial impact (on the result) of the failure to analyse participants in the group to which they were randomized?
	Risk of bias judgement
Bias due to missing outcome data	3.1 Were data for this outcome available for all, or nearly all, participants randomized?
	3.2 If N/PN/NI to 3.1: Is there evidence that result was not biased by missing outcome data?
	3.3 If N/PN to 3.2: Could missingness in the outcome depend on its true value?
	3.4 If Y/PY/NI to 3.3: Is it likely that missingness in the outcome depended on its true value?
	Risk of bias judgement
Bias in measurement of the outcome	4.1 Was the method of measuring the outcome inappropriate?
	4.2 Could measurement or ascertainment of the outcome have differed between intervention groups?
	4.3 Were outcome assessors aware of the intervention received by study participants?
	4.4 If Y/PY/NI to 4.3: Could assessment of the outcome have been influenced by knowledge of intervention received?
	4.5 If Y/PY/NI to 4.4: Is it likely that assessment of the outcome was influenced by knowledge of intervention received?
	Risk of bias judgement
Bias in selection of the reported result	5.1 Were the data that produced this result analysed in accordance with a pre-specified analysis plan that was finalized before unblinded outcome data were available for analysis?
	5.2 ... multiple eligible outcome measurements (e.g. scales, definitions, time points) within the outcome domain?
	5.3 ... multiple eligible analyses of the data?
	Risk of bias judgement
Overall bias	Risk of bias judgement

## Sheet: Function Tab
	Journal article(s) with results of the trial	NA	Yes		1.1 Was the allocation sequence random?		2.1 Were participants aware of their assigned intervention during the trial?	2.1 Were participants aware of their assigned intervention during the trial?		3.1 Were data for this outcome available for all, or nearly all, participants randomized?	Individually Randomized, Parallel Group Trials	4.1 Was the method of measuring the outcome inappropriate?	assignment to intervention (the 'intention-to-treat' effect)	5.1 Were the data that produced this result analysed in accordance with a pre-specified analysis plan that was finalized before unblinded outcome data were available for analysis?				occurance of non-protocol interventions
NA	Trial protocol	Favours experimental	No (Please include reasons in the note)	Y	1.2 Was the allocation sequence concealed until participants were enrolled and assigned to interventions?	Low	2.2 Were carers and people delivering the interventions aware of participants' assigned intervention during the trial?	2.2 Were carers and people delivering the interventions aware of participants' assigned intervention during the trial?		3.2 If N/PN/NI to 3.1: Is there evidence that the result was not biased by missing outcome data?		4.2 Could measurement or ascertainment of the outcome have differed between intervention groups?	adhering to intervention (the 'per-protocol' effect)	5.2 ... multiple eligible outcome measurements (e.g. scales, definitions, time points) within the outcome domain?				failures in implementing the intervention that could have affected the outcome
Y	Statistical analysis plan (SAP)	Favours comparator		PY	1.3 Did baseline differences between intervention groups suggest a problem with the randomization process?	High	2.3 [if applicable:] If Y/PY/NI to 2.1 or 2.2: Were important non- protocol interventions balanced across intervention groups?	2.3 If Y/PY/NI to 2.1 or 2.2: Were there deviations from the intended intervention that arose because of the experimental context?		3.3 If N/PN to 3.2: Could missingness in the outcome depend on its true value?		4.3 If N/PN/NI to 4.1 and 4.2: Were outcome assessors aware of the intervention received by study participants?		5.3 ... multiple eligible analyses of the data?				non-adherence to their assigned intervention by trial participants
PY	Non-commercial trial registry record (e.g. ClinicalTrials.gov record)	Towards null		PN		Some concerns	2.4 [if applicable:] Were there failures in implementing the intervention that could have affected the outcome?	2.4 If Y/PY to 2.3: Were these deviations likely to have affected the outcome?		3.4 If Y/PY/NI to 3.3: Is it likely that missingness in the outcome depended on its true value?		4.4 If Y/PY/NI to 4.3: Could assessment of the outcome have been influenced by knowledge of intervention received?
PN	Company-owned trial registry record (e.g. GSK Clinical Study Register record)	Away from null		N			2.5 [if applicable:] Was there non-adherence to the assigned intervention regimen that could have affected participants’ outcomes?	2.5. If Y/PY/NI to 2.4: Were these deviations from intended intervention balanced between groups?				4.5 If Y/PY/NI to 4.4: Is it likely that assessment of the outcome was influenced by knowledge of intervention received?
N	“Grey literature” (e.g. unpublished thesis)	Unpredictable		NI			2.6 If N/PN/NI to 2.3, or Y/PY/NI to 2.4 or 2.5: Was an appropriate analysis used to estimate the effect of adhering to the intervention?	2.6 Was an appropriate analysis used to estimate the effect of assignment to intervention?
NI	Conference abstract(s) about the trial							2.7 If N/PN/NI to 2.6: Was there potential for a substantial impact (on the result) of the failure to analyse participants in the group to which they were randomized?
	Regulatory document (e.g. Clinical Study Report, Drug Approval Package)
	Research ethics application
	Grant database summary (e.g. NIH RePORTER, UKRI Gateway to Research)
	Personal communication with trialist
	Personal communication with the sponsor
