# Supplementary material for: Changing parental feeding practices through web-based interventions: A systematic review and meta-analysis
Source: PLoS One. 2021 Apr 28;16(4):e0250231. doi: 10.1371/journal.pone.0250231 (PMC8081248; doi:10.1371/journal.pone.0250231)
Supplement: S2 Table — (XLSX) [file pone.0250231.s004.xlsx]

## Sheet: Parental feeding practices
S2 Table. Categorization of parental feeding practices assessed on studies (conceptual framework proposed by O’Connor et al., 2017, and Vaughn et al., 2016)
Number	High-order constructs and practices	Practices description	HomeStyles (Byrd-Bredbenner et al., 2018)		Family Eats (Cullen, Thompson & Chen, 2017)		Feeding Healthy Food to Kids (Duncanson, Burrows & Collins, 2016)		Project FUN (Frenn et al., 2013)		EMPOWER (Knowlden et al., 2015; Knowlden & Sharma, 2016; Knowlden & Conrad, 2018)		Time2bHealthy (Hammersley et al., 2019)		Early Food For Future Health (Helle et al., 2019a, 2019b)		Happier Meals (Ledoux et al., 2018)		5-4-3-2-1-0 Program (Sun et al., 2017)
1	Coersive and control practices
	Restriction	"Parent enforces strict limitations on the child’s access to foods or opportunities to consume those foods. Typically restrictive practices are used to control child’s intake of unhealthy foods." (Vaughn et al., 2016)					x	Child Feeding Questionnaire (CFQ): Restriction	x	Food/Activity Parenting Practices Questionnaire (FAPPQ): Restriction of foods			x	Child Feeding Questionnaire (CFQ): Restriction	x	Child Feeding Questionnaire (CFQ): Restriction	x	Parent Feeding Practices Scale (PFPS): Fat restriction	x	Child Feeding Questionnaire (CFQ): Restriction
	Pressure to eat	"Parent is forceful or demanding in order to push the child to eat food, when child is either not interested in eating, not hungry, or does not want to eat or taste the food that is served during a meal or snack. The parent does not take into consideration the child’s current hunger or satiety, nor the child’s food preferences." (O´Connor et al., 2017, (modified from Vaughn et a.l, 2016)					x	Child Feeding Questionnaire (CFQ): Pressure to eat	x	Food/Activity Parenting Practices Questionnaire (FAPPQ): Pressuring to eat			x	Child Feeding Questionnaire (CFQ): Pressure to eat	x	Child Feeding Questionnaire (CFQ): Pressure to eat	x	Parent Feeding Practices Scale (PFPS): Pressure to eat	x	Child Feeding Questionnaire (CFQ): Pressure to eat
	Threats and bribes	"Parent threatens to take or takes something away for misbehavior or promises/offers something to the child to coerce them into desired behavior. Threats and bribes related to food include those used to manage child’s general behavior by using food as reward or threat; or using threats or bribes to influence the child’s eating behaviors. (='Connor et al., 2017, modified fromVaughn et al., 2016)															x	Parent Feeding Practices Scale (PFPS): Instrumental feeding
	Using food to control negative emotions	“Parent uses food to manage or calm the child when he/she is upset, fussy, angry, hurt, or bored.” (Vaughn et al. 2016)													x	Infant Feeding Questionnaire (IFQ): Using food to calm fussiness	x	Parent Feeding Practices Scale (PFPS): Emotional feeding
	Intrusive control	"Parent dictates how and what the child should eat. Parent tells their child what to do and expects their child to comply without question." (O'Connor et al., 2017)															x	Parent Feeding Practices Scale (PFPS): Overt control
2	Structure
	Rules and limits	"Parent has and makes known expectations, guidelines, or boundaries for how much or what kind of foods the child eats, maintains the timing or routine of meals, or promotes a certain order in which foods are eaten. The parent can monitor whether the child sticks to the rules." (O'Connor et al., 2017, modified from Vaughn et al., 2016)
	Prompt to eat	"Parent suggests to the child or prompts the child to eat food without being forceful and without consequence. There is no focus on eating beyond satiety. There is an emphasis on promoting to eat nutritious food." (O'Connor et al., 2017)							x	Family Support							x	Parent Feeding Practices Scale (PFPS): Encouragement
	Monitoring	"Parent tracks what and how much the child is eating so that he/she can make sure the child eats sufficient amounts of healthy foods and avoids overeating unhealthy foods." (Vaughn et al. 2016)					x	Child Feeding Questionnaire (CFQ): Monitoring	x	Food/Activity Parenting Practices Questionnaire (FAPPQ): Monitoring of sweets and high-fat foods							x	Parent Feeding Practices Scale (PFPS): Monitoring	x	Child Feeding Questionnaire (CFQ): Monitoring
	Meal and snack routines	“Parent implements consistency and predictability around meals and snacks with regard to their location, timing, presence of family members, conversational tone, and presence/absence of distractions.” (Vaughn et al., 2016)	x	Food-related lifestyle practices: family meal; family meal location; Media device use at family meals; TV use at family meals & snacking occasions; Family mealtime emotional environment											x	Infant Feeding Questionnaire (IFQ): Feeding on schedule. Mealtime habits: eating the same for dinner; sitting at the dinner table; playing or watching TV; making separate dinner.			x	The Familiy Eating and Activity Habits Questionnaire (FEAHQ): Eating style (Child)
	Modeling	"Eating specific behaviors the parent engages in themselves in front of child that may entice their child to emulate his/her eating behaviors, food choices, or amounts of food. It can either be in regards to nutritious foods or less nutritious foods. It is distinct from creating opportunities to role model eating behaviors such as having a family meal together." (O'Connor et al., 2017)	x	Food-related lifestyle practices: Parent modeling of healthy eating	x	Parent modeling			x	Family Support			x	Parent Modelling Questionnaire
	Food availability and accessibility	"The amount and types of foods that a parent brings into the home; or how readily accessible the parent makes healthy and unhealthy foods in the home. Accessibility includes making foods ready and easy to eat, such as washing, cutting up and making food easy to see and reach for the child." (O'Connor et al., 2017, modified from Vaughn et al., 2016)	x	Household food availability: Fruits/vegetables; Salty/fatty snacks; Sugar-sweetened beverages; Breakfast foods; Milk	x	Home availability: 100% fruit juice; fruit; vegetables; sugar-swetenned beverages; Whole milk; Low-fat milk; Low-fat/fat-free milk.			x	Family Support	x	Maternal-Facilitated Environment for Child: Fruit and vegetable consumption; Sugar-free beverages consumption					x	Parent Feeding Practices Scale (PFPS): Covert control	x	The Familiy Eating and Activity Habits Questionnaire (FEAHQ): Stimulus
	Food preparation	"The planning, preparation and cooking methods that a parent employs when providing or serving meals and snacks, which may impact the healthfulness of the foods served. (O'Connor et al., 2017, modified from Vaughn et al., 2016)	x	Family meals planning	x	Food preparation practices: Meat modification; Reduced fat; Substitution; Fruit vegetables; Menu planning skills; Healthy eating out
	Exposure to variety and selection	"Parent exposes the child to nutritious and/or different food on a regular basis, includes variety of ways to prepare or eat nutritious food, and may allow choice for the child." (O'Connor et al., 2017)
	Negotiation and redirection	“Parent engages with child to come to an agreement about what or how much the child will eat. Negotiation allows for resolution of different opinions between parent and child by finding an acceptable compromise.” (Vaughn et al., 2016). "Parent uses tactics to take the child’s mind off of certain foods or drinks, provides them with alternatives, or shares food to decrease portion size. The tactics…
	Permissive feeding	“Parent allows child complete control of their eating, including timing and frequency of meals and snacks, and amount and type of foods eaten.” (Vaughn et al., 2016). "Parent does not impose limits and will provide different foods for the child from what the rest of the family eats based on the child’s preferences and whims. Parent facilitates less nutritious food selection by keeping those in th…
3	Autonomy support and promotion
	Nutrition education/reasoning	"Explanations given by parent to child to educate the child about foods’ nutritional qualities, such as the benefits of eating healthy foods or the consequences of eating unhealthy ones. Parent uses logic or explanations to persuade the child to change his or her eating behavior (O'Connor et al. 2017, modified from Vaughn et al., 2016)
	Child involvement	"Parent acknowledges the child is an independent individual and takes into consideration the preferences and wants of the child by actively involving the child during meal planning, grocery shopping, meal preparation, or mealtime, with the goal to motivate more nutritious intake." (O'Connor et al. 2017, modified from Vaughn et al., 2016)
	Encourage healthy eating	"Non-directive methods to suggest that the child try or eat a healthy food, but is not forceful and does not have consequences associated with child not following through. These non-directive methods include gentle verbal cues or reminders, non-verbal methods by making food more appealing or interesting for child. It also includes promoting self-regulation of intake by children to not eat beyond …													x	Infant Feeding Questionnaire (IFQ): Awareness of infant asatiety and hunger cues			x	The Familiy Eating and Activity Habits Questionnaire (FEAHQ): Eating related to hunger (Child)
	Praise	"Parent provides positive reinforcement by verbally commending the child for eating specific foods or trying new foods." (Vaughn et al., 2016).							x	Family Support
