# Supplementary material for: Changing parental feeding practices through web-based interventions: A systematic review and meta-analysis
Source: PLoS One. 2021 Apr 28;16(4):e0250231. doi: 10.1371/journal.pone.0250231 (PMC8081248; doi:10.1371/journal.pone.0250231)
Supplement: S3 Table — (XLSX) [file pone.0250231.s005.xlsx]

## Sheet: BCT and clusters
S3 Table. Behavior change techniques and clusters identified in each intervention (BCTTv1 taxonomy, Michie et al., 2013)
BCT number	BCT label	BCT description	HomeStyles (Byrd-Bredbenner et al., 2018)		Family Eats (Cullen, Thompson & Chen, 2017)		Feeding Healthy Food to Kids (Duncanson, Burrows & Collins, 2016)		Project FUN (Frenn et al., 2013)		EMPOWER (Knowlden et al., 2015; Knowlden & Sharma, 2016; Knowlden & Conrad, 2018)		Time2bHealthy (Hammersley et al., 2019)		Early Food For Future Health (Helle et al., 2019a, 2019b)		Happier Meals (Ledoux et al., 2018)		5-4-3-2-1-0 Program (Sun et al., 2017)
1	Goals and planning
1.1	Goal setting (behaviour)	Set or agree on a goal defined in terms of the behavior to be achieved	x	"Participants were instructed to spend about 15 min reviewing each guide, identify changes suggested in the guide that could help their families, set goals for implementing one or two changes to their lifestyles and home environments that would improve the quality of life and health of their families, and take steps to achieve the goals in the next few weeks." Byrd-Bredbenner et al. (2018). "The …	x	"After viewing the weekly story, the parents had a challenge (goal) to complete during the next week and viewed a family food problem." (...) "(table 1) 2. Plan to have two new fruit/vegetables and two whole grains in your kitchen to serve this week; 3. Prepare a week of healthy menus." Cullen, Thompson & Chen (2017)					x	"(Module 2) What sugar-free alternatives have you tried with your child and were they successful? If you would like you can also include a new sugar-free alternative that you would like to try with your child. Have participants complete worksheet which they lay out a series of goals and plans for achieving PC SFBCB." Knowlden (2013)	x	"Production is addressed through goal-setting, action planning, addressing barriers and behaviour rehearsal. (...) Throughout the goal-setting process, parents are asked their motivation to make a change and SMART goals are set, where parents are asked to aim challenging, yet realistic goals." Hammersley, Jones & Okely (2017)
1.2	Problem solving	Analyse, or prompt the person to analyse, factors influencing the behavior and generate or select strategies that include overcoming barriers and/or increasing facilitators (includes ‘Relapse Prevention’ and ‘Coping Planning’)	x	"Participants were instructed to spend about 15 min reviewing each guide, identify changes suggested in the guide that could help their families, set goals for implementing one or two changes to their lifestyles and home environments that would improve the quality of life and health of their families, and take steps to achieve the goals in the next few weeks." Byrd-Bredbenner et al. (2018) "The T…	x	"After viewing the weekly story, the parents had a challenge (goal) to complete during the next week and viewed a family food problem. The parents were asked to give their opinion regarding how to solve the problem via a poll on the study website. At the next session, they saw the results of the poll and recorded whether they met their challenge." Cullen, Thompson & Chen (2017)					x	"(Module 5) Self-efficacy for Four Protective Child Behaviors: Ask on the discussion board: Which behavior have you found has been the most difficult to change? What is your plan for improving this behavior? Ask on the discussion board: What behavior have you had the most success in changing? How did you accomplish it? Have participants complete worksheet which they reflect on the changes their c…	x	"Production is addressed through goal-setting, action planning, addressing barriers and behaviour rehearsal." Hammersley, Jones & Okely (2017). "The health consultant then liaises regularly, via personalised and group emails, with participants to ensure that their goals are accomplished and to minimise any potential barriers to completion (e.g. time barriers, space and equipment, allergies)." Jon…
1.3	Goal setting (outcome)	Set or agree on a goal defined in terms of a positive outcome of wanted behavior
1.4	Action planning	Prompt detailed planning of performance of the behavior (must include at least one of context, frequency, duration and intensity). Context may be environmental (physical or social) or internal (physical, emotional or cognitive) (includes ‘Implementation Intentions’)	x	"The Goal Setting section of each guide encourages parents to set small, attainable goals to improve family health. Examples of goals other families had set (e.g., “I will start using measuring cups and spoons to learn what healthy size portions look like.”; SCT concept of observational learning) are included, and parents are encouraged to select one of these goals or set their own goal (SCT, MI,…	x	"(table 1) 2. Plan to have two new fruit/vegetables and two whole grains in your kitchen to serve this week 3. Prepare a week of healthy menus." Cullen, Thompson & Chen (2017)					x	"(Appendix C) Planning for sugar-free beverages. (...) Please, try to use the drink(s) your child pickd out at the store for at least one of the times (Example: My child tipically drinks sweet tea throughout the day so I am doing to replace it with ice water." As you list the various beverages, please describe how you will include your child in the preparation process. Example: My child normally …	x	"This experience will determine how often and how well they will carry out a behaviour. After setting SMART goals specific, measureable, achievable, realistic and time-framed) and action plans, participants will practice the skills and behaviours." Hammersley, Jones & Okely (2017)
1.5	Review behaviour goal(s)	Review behavior goal(s) jointly with the person and consider modifying goal(s) or behavior change strategy in light of achievement. This may lead to re-setting the same goal, a small change in that goal or setting a new goal instead of (or in addition to) the first, or no change											x	"Goal-setting and subsequent revision of goals has been demonstrated to be important in the success of lifestyle behaviour change interventions." Hammersley, Jones & Okely (2017) "At the end of each module, parents are encouraged to write two SMART goals that are achievable within a fortnight (i.e. before the next module is released). An example of a SMART goal is ‘I am going to offer low fat mil…
1.6	Discrepancy between current behaviour and goal	Draw attention to discrepancies between a person’s current behavior (in terms of the form, frequency, duration, or intensity of that behavior) and the person’s previously set outcome goals, behavioral goals or action plans (goes beyond self-monitoring of behavior)
1.7	Review outcome goal(s)	Review outcome goal(s) jointly with the person and consider modifying goal(s) in light of achievement. This may lead to re-setting the same goal, a small change in that goal or setting a new goal instead of, or in addition to the first
1.8	Behavioural contract	Create a written specification of the behavior to be performed, agreed on by the person, and witnessed by another
1.9	Commitment	Ask the person to affirm or reaffirm statements indicating commitment to change the behavior									x	"(Appendix C) Please, list your child's favorite sugar-sweetened beverages and the setting in which your child drinks them: (...) Please, list alternative sugar-free beverages that could replace your child's favorite sugar-sweetened beverages with during your identified settings. Example: For lunch, I will replace my child's regular Kool-Aid with sugar free Kool Aid." Knowlden (2013)
2	Feedback and monitoring
2.1	Monitoring of behaviour by others without feedback	Observe or record behavior with the person’s knowledge as part of a behavior change strategy
2.2	Feedback on behaviour	Monitor and provide informative or evaluative feedback on performance of the behavior (e.g. form, frequency, duration, intensity)			x	"After viewing the weekly story, the parents had a challenge (goal) to complete during the next week and viewed a family food problem. The parents were asked to give their opinion regarding how to solve the problem via a poll on the study website. At the next session, they saw the results of the poll and recorded whether they met their challenge." Cullen, Thompson & Chen (2017)							x	"Feedback is provided by a dietitian via the website regarding the goals set, with advice provided to enhance the goals in line with the SMART goal framework." Hammersley, Jones & Okely (2017). "Each module contains personalised interactive activities (e.g. parents identify snacks that they provide for their children, the program then categorises them into snacks that should be regularly eaten, s…
2.3	Self-monitoring of behaviour	Establish a method for the person to monitor and record their behavior(s) as part of a behavior change strategy	x	"Each guide focusing on a key message was accompanied by a goal tracking sheet that encouraged parents to set goals related to the guide, monitor progress toward goals, and reward their family for reaching goals." Byrd-Bredbenner et al. (2017).	x	"After viewing the weekly story, the parents had a challenge (goal) to complete during the next week and viewed a family food problem. The parents were asked to give their opinion regarding how to solve the problem via a poll on the study website. At the next session, they saw the results of the poll and recorded whether they met their challenge." Cullen, Thompson & Chen (2017)					x	"(Appendix C) Getting your child involved: The best way to get your child interested in fruits and vegetables is to include them in the decision making and preparation process. When shopping this week, please let your child pick out a new fruit and or vegetable to try. Please list the day of the week you did this as well as list the fruit(s) or vegetable(s) your child picked out." Knowlden (2013)	x	"Each module contains personalised interactive activities (e.g. parents identify snacks that they provide for their children, the program then categorises them into snacks that should be regularly eaten, sometimes eaten and rarely eaten, with the answers being different for each participant), mediated discussion forums for parents and behaviour change components, such as goal setting." Jones et a…
2.4	Self-monitoring of outcome(s) of behaviour	Establish a method for the person to monitor and record the outcome(s) of their behavior as part of a behavior change strategy			x	"(table 1) Track money spent for foods - all sources." Cullen and Thompson (2008)
2.5	Monitoring outcome(s) of behaviour by others without feeback	Observe or record outcomes of behavior with the person’s knowledge as part of a behavior change strategy
2.6	Biofeedback	Provide feedback about the body (e.g. physiological or biochemical state)using an external monitoring device as part of a behavior change strategy
2.7	Feedback on outcome(s) of behaviour	Monitor and provide feedback on the outcome of performance of the behavior
3	Social support
3.1	Social support (unspecified)	Advise on, arrange or provide social support (e.g. from friends, relatives, colleagues,’ buddies’ or staff) or non-contingent praise or reward for performance of the behavior. It includes encouragement and counselling, but only when it is directed at the behavior	x	"(Table 2) Take a Minute: These sections give parents a chance to think about why the behaviors discussed in the Guide are important to them personally. These sections also provide opportunities to use motivational interviewing techniques to help families make simple changes to build healthier families." Martin-Biggers et al. (2015) "Nudges are periodic, brief communications that provide social s…					x	"Each of the six parent modules likely can be completed in 5–10 min, with additional online discussion opportunities, websites for family outings, and recipes." (...) "(Module 1: . Discussion boards are explained, and parents are encouraged to share their thoughts, ideas that have worked, and questions with other parents online at the end of each module." Frenn et al., 2013	x	"(Module 2) Expectations for PC SFBCB: Have participants engage in a forum discussion centering on the personal reasons why child reduction of sugar-sweetened beverages and increased consumption of sugar-free beverages on a daily basis is important for their child." Knowlden (2013)	x	"Feedback is provided by a dietitian via the website regarding the goals set, with advice provided to enhance the goals in line with the SMART goal framework. (...) The Facebook group is regularly monitored and moderated by the dietitian to ensure that the information discussed is consistent with evidence-based guidelines." (...) "In addition to discussing the goals, parents are able to ask the h…
3.2	Social support (practical)	Advise on, arrange, or provide practical help (e.g. from friends, relatives, colleagues, ‘buddies’ or staff) for performance of the behavior									x	"(Module 1) Self-efficacy for PC FVCB: Please share at least one recipe that includes fruits and/or vegetables which your child enjoys. If you would like you can also include a new recipe that you have created or found and would like to try with your child. The recipes can be very simple, such as sliced apples, to more involved recipes like home-made vegetable pizza. As you post your recipe, plea…	x	"A closed (secret) Facebook group is accessible, where participants have the opportunity to communicate with other members of the cohort as well as the dietitian. (...) Participants are asked to provide regular input to these groups by sharing healthy recipes/photos of meals, healthy snacks, suitable physical activities and personal ideas and experiences in regard to reducing screen-time and impr…
3.3	Social support (emotional)	Advise on, arrange, or provide emotional social support (e.g. from friends, relatives, colleagues, ‘buddies’ or staff) for performance of the behavior
4	Shaping knowledge
4.1	Instruction on how to perform a behaviour	Advise or agree on how to perform the behavior (includes ‘Skills training’)	x	"The Even More section provides another opportunity to reinforce the SCT constructs outcome expectations (“Milk helps kids build strong muscles and bones”), observational learning (through tips from other parents), and behavioral capability (“Serve meals and snacks in child-size bowls and plates”). The title for the Even More section varied for each guide (e.g., Putting Limits on Sugary Drinks, E…	x	"Tip sheets targeting the session content and recipes could be downloaded from the website." Cullen et al. (2017). "All the activity pages and links to recipes, parenting tips, and other fact-based websites in the original program were well liked and incorporated into Family Eats." (...) "(table 1) 6. Family learns about smart shopping: how to make a grocery list; how to buy fruit and vegetables.…	x	"(Tummy Rumbles) The resource is divided into modules that include: the five food groups, dietary fats, fussy eaters, healthy lunchbox ideas, food budgeting and reading food labels. (...) (Raising Children) Participants in this study were requested to view the DVD’s child section, specifically the segments on eating strategies, junk food, encouraging behaviour, minimising choking risk, play and l…	x	"Both the child and adult interventions provided links to family physical activity opportunities and healthy recipes they could make together." (...) "Module 3. Provides information on portion sizes, specific components of a healthy diet, the importance of eating breakfast, tips on talking with youth authoritatively, supporting their healthy food choices, information on reading food labels, and a…	x	"(Module 1) Emotional Coping for PC FVCB: Explain how verbal influence can hinder or help promote PC FVCB: Describe how as a parent their words have a strong influence on their child’s perceptions. Walk participants through phrases that hinder and phrases that help guide which describes how words impact their child’s developing opinions about eating fruits and vegetables." Knowlden (2013)	x	"(Table 1: Module 2 – Healthy Meals: Introduction to healthy eating, How much food?, Serving sizes, Decreasing sugar consumption, How to read labels, Decreasing saturated fat consumption, Increasing fruit and vegetable consumption, Recipe modification, Getting the balance right, Goal-setting." Hammersley, Jones & Okely (2017)	x	"(Table 2) 10 months Food and feelings: Early establishment of food habits and eating behaviors: Child-centered care; emphasizing the importance of being sensitive and responding to the infant’s cues Regulation of emotions; confirm and meet the child’s signals to facilitate self-regulation."." Helle et al. (2017)	x	"(Table 1) 3. Ask child to help you prepare meals to motivate them to try what you prepared: One mother was shown involving her children in planning a menu and later at the meal the children were eager to try the food they helped prepare." Ledoux et al. (2018)	x	"These programs contain recommendations (5 servings fruits and vegetables, 4 cups water, 3 servings dairy, 2 hours screen time, 1 hour physical activity, 0 sugary drinks) for children and families to achieve a healthy lifestyle." . "The intervention materials also included practical tips from health professionals on achieving a healthier BMI, food label instructions, shopping tips and simple samp…
4.2	Information about antecedents	Provide information about antecedents (e.g. social and environmental situations and events, emotions, cognitions) that reliably predict performance of the behaviour
4.3	Re-attribution	Elicit perceived causes of behavior and suggest alternative explanations (e.g. external or internal and stable or unstable)
4.4	Behavioural experiments	Advise on how to identify and test hypotheses about the behavior, its causes and consequences, by collecting and interpreting data
5	Natural consequences
5.1	Information about health consequences	Provide information (e.g. written, verbal, visual) about health consequences of performing the behavior	x	"The inside verso page briefly summarized the evidence-based research indicating why the guide’s topic is important for good health (...)". Byrd-Bredbenner et al. (2017). "This Guide helps parents teach kids to enjoy new, healthy foods without fussing. The whole family wins when parents use positive feeding practices: (...), 4) Kids have healthier weights." (...) "This Guide helps parents serve f…							x	"Expectations for PC FVCB: Describe at least four benefits of child engagement in daily PC FVCB: Explain how health behaviors a child acquires between 4 and 6 years old will carry with them their entire lives. Explain how a child that eats five cups of fruits and vegetables a day will have a good weight their entire life, not get sick as often, feel better about themselves, and have more overall …			x	"These monthly videos follow the child’s eating development and are focusing on important developmental aspects and food events at the given ages.." (...) "11 months Food as building blocks – the important foundation: Early food habits and their relevance for later health and prevention of noncommunicable diseases. A balanced diet based on readily available raw materials is sufficient and “good e…			x	"The intervention is based on the Information–Motivation– Behavior (IMB) model which postulates that a health behavior is performed if one has the requisite knowledge, motivation, and behavioral skills needed to accomplish the behavior. (...) The topics were as follows: (...) (b) Energy balance—maintain a healthy weight, (c) What to feed my family—energy IN, (d) Grocery shopping, (e) Find fun in …
5.2	Salience of consequences	Use methods specifically designed to emphasise the consequences of performing the behaviour with the aim of making them more memorable (goes beyond informing about consequences)
5.3	Information about social and environmental consequences	Provide information (e.g. written, verbal, visual) about social and environmental consequences of performing the behavior	x	"This Guide gives parents the secrets to successful family meals. Families do better when they eat together: (...) 2) Kids feel more secure and closer to their families, 3) Kids do better in school, 4) Mealtime chats help kids learn how to say new words, make sentences, and listen." Martin-Biggers et al. (2015)					x	"(Module 2) Explains authoritative parenting with specific examples for helping children make healthy diet choices. The negative effects of pressuring children about eating are explained." Frenn et al. (2013)	x	"(Module 2) Expectations for PC SFBCB: Describe at least four benefits of child engagement in daily PC SFBCB: Explain that PC SFBCB will result in their child being more relaxed due to having more stable hormone levels." Knowlden (2013)	x	"Knowledge and beliefs of the importance of healthy eating, physical activity, sleep and limiting screen-time for preschool-aged children are addressed through the program content of the modules." Hammersley, Jones & Okely (2017)	x	"These monthly videos follow the child’s eating development and are focusing on important developmental aspects and food events at the given ages. They include information on appropriate foods, food texture, tastes of food, portion sizes, how to feed your child, the importance of repeated exposures, how and when the child may feed itself and beneficial parent-child interplay." (...)
5.4	Monitoring of emotional consequences	Prompt assessment of feelings after attempts at performing the behavior
5.5	Anticipated regret	Induce or raise awareness of expectations of future regret about performance of the unwanted behavior
5.6	Information about emotional consequences	Provide information (e.g. written, verbal, visual) about emotional consequences of performing the behavior	x	"This Guide helps parents teach kids to enjoy new, healthy foods without fussing. The whole family wins when parents use positive feeding practices: 1) Kids have fewer mealtime tantrums, 2) Kids learn to enjoy eating healthy foods." (...) "This Guide gives parents the secrets to successful family meals. Families do better when they eat together: 1) Kids are happier and feel good about themselves,…							x	"(Module 1) Emotional_x000D_ Coping for PC_x000D_ FVCB: Explain how stress_x000D_ can accompany an_x000D_ increase in child_x000D_ fruit and vegetable_x000D_ consumption; Describe how to_x000D_ create a stress-free_x000D_ meal time." Knowlden (2013)			x	"(Table 2) 11 months Food as building blocks – the important foundation: Early food habits and their relevance for later health and prevention of noncommunicable diseases. A balanced diet based on readily available raw materials is sufficient and “good enough”: Early, everyday experiences form patterns (cognitive schemas), and lay the foundation for later mental and physical health." Helle et al.…
6	Comparison of behavior
6.1	Demonstration of the behaviour	Provide an observable sample of the performance of the behaviour, directly in person or indirectly e.g. via film, pictures, for the person to aspire to or imitate (includes ‘Modelling’).	x	"Providing real-life examples helps increase self-efficacy (Faith’s and SCT construct) and supports the SCT constructs of observational learning and behavioral capability by providing knowledge and information about the skills other families used to perform a behavior (i.e., peers of the parents: “Here’s how families who use positive feeding practices say they do it...”)." Martin-Biggers et al. (…	x	"The eight stories follow the Johnson family (an African American family with two 8- to 12-year-old children) as they try to develop healthier eating habits (Table 1)." Cullen, Thompson & Chen (2017)					x	"(Module 1) Expectations for PC FVCB: Define PC FVCB as child eating five cups of fruits and vegetables each day: Demonstrate illustrations of one-half and one cup servings of fruits and vegetables." Knowlden (2013)	x	"Videos demonstrating effective use of skills and behaviours by others will provide participants with vicarious learning. Communication, feedback and reinforcement from other participants via the Facebook group and from research staff via individualised communication also assists in supporting participants in practising the skills and behaviours. (...) Fig. 3: Videos to demonstrate games and acti…	x	"Video clips that addressed age-appropriate infant feeding topics and demonstrated sensitive parent-child interplay in feeding situations were used together with cooking films showing how to make healthy home-made baby food. The intervention was thought to improve parental feeding practices through social modelling and observational learning, and thereby lead to enhanced behavioral capability whe…	x	"This study developed and pilot tested a vicarious learning video (i.e., Happier Meals) that promotes responsive feeding practices and the division of responsibility on parent knowledge and beliefs about responsive feeding practices. Essential elements of vicarious learning are that the viewer attend to the model’s behaviors, view the model as admirable and relatable, and understand how the model…	x	"We used images, food items, and sample menus familiar to the Chinese culture, and provided examples of easy family physical activities specific to inner cities where our participants resided. (...) Animations, short videos, and songs improve health information learning in individuals with low health literacy and income levels" Sun et al., 2017
6.2	Social comparison	Draw attention to others’ performance to allow comparison with the person’s own performance							x	"Each of the six parent modules likely can be completed in 5–10 min, with additional online discussion opportunities, websites for family outings, and recipes." (...) "(Module 1: . Discussion boards are explained, and parents are encouraged to share their thoughts, ideas that have worked, and questions with other parents online at the end of each module." Frenn et al., 2013	x	"(Module 5) Self-efficacy for Four Protective Child Behaviors: Ask on the discussion board: Which behavior have you found has been the most difficult to change? What is your plan for improving this behavior? Ask on the discussion board: What behavior have you had the most success in changing? How did you accomplish it?" Knowlden (2013)	x	"Fig. 3: Communication with other parents - Facebook closed group or discussion board through the website; Competitions (e.g., active games of the week)." Hammersley, Jones & Okely (2017)
6.3	Information about others' approval	Provide information about what other people think about the behavior. The information clarifies whether others will like, approve or disapprove of what the person is doing or will do
7	Associations
7.1	Prompts/cues	Introduce or define environmental or social stimulus with the purpose of prompting or cueing the behavior. The prompt or cue would normally occur at the time or place of performance	x	"Parents also received cognitively tested, guide specific brief nudges (friendly, encouraging messages) by email, voice mail, and/or SMS (text) every 4 to 5 days after selecting a new guide." Byrd-Bredbenner et al. (2018).
7.2	Cue signalling reward	Identify an environmental stimulus that reliably predicts that reward will follow the behavior (includes ‘Discriminative cue’)
7.3	Reduce prompts/cues	Withdraw gradually prompts to perform the behavior (includes ‘Fading’)
7.4	Remove access to the reward	Advise or arrange for the person to be separated from situations in which unwanted behavior can be rewarded in order to reduce the behavior (includes ‘Time out’)
7.5	Remove aversive stimulus	Advise or arrange for the removal of an aversive stimulus to facilitate behavior change (includes ‘Escape learning’)
7.6	Satiation	Advise or arrange repeated exposure to a stimulus that reduces or extinguishes a drive for the unwanted behavior
7.7	Exposure	Provide systematic confrontation with a feared stimulus to reduce the response to a later encounter
7.8	Associative learning	Present a neutral stimulus jointly with a stimulus that already elicits the behavior repeatedly until the neutral stimulus elicits that behavior (includes ‘Classical/Pavlovian Conditioning’)
8	Repetition and substitution
8.1	Behavioural practice/rehearsal	Prompt practice or rehearsal of the performance of the behavior one or more times in a context or at a time when the performance may not be necessary, in order to increase habit and skill							x	"(Module 6) Wraps up the parenting session with a direct link to Project FUN. Parents will be encouraged to go through Project FUN themselves and to talk with their child at home about the modules, using authoritative parenting approaches and providing modeling and support." Frenn et al., 2013	x	"(Appendix C) Getting your child involved: As well as getting your child involved, it is helpful to reward your child for reducing their sugar-sweetened beverage intake with your words. Please consider if you use any od the statements that increase stress. In the sapce below, please write out a statement that could increase stress in your child that you tipically use: Example: No dessert until yo…							x	"Animations, short videos, and songs improve health information learning in individuals with low health literacy and income levels. (...) To improve retention of the 5-4-3-2-1-0 message, an English-language song to the tune of the classic children’s song “Twinkle, Twinkle, Little Star” was produced with Chinese-subtitled lyrics relaying the key messages. (...) Mothers were encouraged to practice …
8.2	Behaviour substitution	Prompt substitution of the unwanted behavior with a wanted or neutral behavior									x	"(Module 2) Emotional Coping for PC SFBCB: Describe how substitution and weaning can reduce stress associated with reduction of sugar-sweetened beverages: Describe that if, for example, their child drinks regular soda pop, to try replacing it with sugar-free or diet soda pop. Describe how a weaning approach is a good first step, however, a more ideal strategy is to substitute sugar-sweetened beve…
8.3	Habit formation	Prompt rehearsal and repetition of the behavior in the same context repeatedly so that the context elicits the behavior
8.4	Habit reversal	Prompt rehearsal and repetition of an alternative behavior to replace an unwanted habitual behavior
8.5	Overcorrection	Ask to repeat the wanted behavior in an exaggerated way following an unwanted behaviour
8.6	Generalisation of a target behaviour	Advise to perform the wanted behaviour, which is already performed in a particular situation, in another situation
8.7	Graded tasks	Set easy-to-perform tasks, making them increasingly difficult, but achievable, until behavior is performed									x	"(Module 1) Self-efficacy for PC FVCB: Describe how to slowly reduce child consumption of sugar-sweetened beverages: Break PC FVCB down into small steps for the participant." Knowlden (2013)	x	"Goals are automatically emailed to the program health consultant (e.g. public health expert, dietitian or physical activity expert), who reviews them to ensure that they are realistic and measureable." (...) "In the present study, goal setting was encouraged to promote behaviour change through small sequential steps, which allowed participants to experience regular success." Jones et al. (2011)
9	Comparison of outcomes
9.1	Credible source	Present verbal or visual communication from a credible source in favour of or against the behavior	x	"The inside recto page provided tips and ideas from other parents of preschoolers who previously participated in HomeStyles-related focus groups, offered more information on the guide’s topic, gave parents another opportunity to consider why the behaviors promoted in the guide were important to them, and encouraged them to make simple changes." Byrd-Bredbenner et al. (2017).															x	"(...) and two lessons (#1, 7) were in a talk show format hosted by a bicultural registered dietitian/health educator with Cantonese speaking mothers of young children." Sun et al. (2017)
9.2	Pros and cons	Advise the person to identify and compare reasons for wanting (pros) and not wanting to (cons) change the behavior (includes ‘Decisional balance’)	x	"A readiness to change scale strategy from MI was incorporated to assess the importance parents placed on adopting a behavior and prompted decisional balance (MI) activities of comparing possible outcomes (SCT; e.g., “On a scale of 1 to 10, how important is it to you that most of your family eats together as often as they can? What made you choose that number? What would have to be different for …							x	"(Module 2) Self-control for PC SFBCB: Why is reducing the amount of sugar-sweetened beverages your child drinks important to you, personally? If your child's sugar-sweetened beverage intake is already very low, why is maintaining this behavior in your child important to you, personally?" Knowlden (2013)	x	"Motivation is addressed through creating cognitive dissonance by parents documenting current behaviours (e.g. in the activity planner) and asking parents to identify the positive outcomes and expectations as a result of performing the planned actions." Hammersley, Jones & Okely (2017)
9.3	Comparative imagining of future outcomes	Prompt or advise the imagining and comparing of future outcomes of changed versus unchanged behaviour
10	Reward and threat
10.1	Material incentive (behaviour)	Inform that money, vouchers or other valued objects will be delivered if and only if there has been effort and/or progress in performing the behavior (includes ‘Positive reinforcement’)
10.2	Material reward (behaviour)	Arrange for the delivery of money, vouchers or other valued objects if and only if there has been effort and/or progress in performing the behavior (includes ‘Positive reinforcement’)
10.3	Non-specific reward	Arrange delivery of a reward if and only if there has been effort and/or progress in performing the behavior (includes ‘Positive reinforcement’)
10.4	Social reward	Arrange verbal or non-verbal reward if and only if there has been effort and/or progress in performing the behavior (includes ‘Positive reinforcement’)									x	(Module 5) Self-efficacy for_x000D_ Four Protective_x000D_ Child Behaviors: Reinforce successful_x000D_ accomplishment of_x000D_ the behavior the_x000D_ participants has had_x000D_ the most success in changing: Ask on the discussion board: Which_x000D_ behavior have you found has been the_x000D_ most difficult to change? What is your_x000D_ plan for improving this behavior?" Knowlden (2013)	x	"Positive reinforcement will be gained through the monitoring of progress with their goals and action plans and the personal benefits experienced." Hammersley, Jones & Okely (2017)
10.5	Social incentive	Inform that a verbal or non-verbal reward will be delivered if and only if there has been effort and/or progress in performing the behavior (includes ‘Positive reinforcement’)
10.6	Non-specific incentive	Inform that a reward will be delivered if and only if there has been effort and/or progress in performing the behavior (includes ‘Positive reinforcement’)
10.7	Self-incentive	Plan to reward self in future if and only if there has been effort and/or progress in performing the behavior
10.8	Incentive (outcome)	Inform that a reward will be delivered if and only if there has been effort and/or progress in achieving the behavioural outcome (includes ‘Positive reinforcement’)
10.9	Self-reward	Prompt self-praise or self-reward if and only if there has been effort and/or progress in performing the behavior
10.10	Reward (outcome)	Arrange for the delivery of a reward if and only if there has been effort and/or progress in achieving the behavioral outcome (includes ‘Positive reinforcement’)
10.11	Future punishment	Inform that future punishment or removal of reward will be a consequence of performance of an unwanted behavior (may include fear arousal) (includes ‘Threat’)
11	Regulation
11.1	Pharmacological support	Provide, or encourage the use of or adherence to, drugs to facilitate behavior change
11.2	Reduce negative emotions	Advise on ways of reducing negative emotions to facilitate performance of the behavior (includes ‘Stress Management’)	x	"A password-protected website was constructed to: deliver the guides, goal trackers, and nudges; enable participants to see how they were progressing through the intervention; and provide additional information (eg, how to get the most out of participation, set goals, build self-confidence, and cope with stress)." Byrd-Bredbenner et al. (2017)							x	"(Module 1) Emotional Coping for PC FVCB: Explain how stress can accompany an increase in child fruit and vegetable consumption; Describe how to create a stress-free meal time: Explain that introducing a new behavior to their child may be accompanied by stress. Empathize with the common concern of parents that their child may not like fruits and vegetables or that their child may be a picky eater…
11.3	Conserving mental resources	Advise on ways of minimising demands on mental resources to facilitate behavior change
11.4	Paradoxical instructions	Advise to engage in some form of the unwanted behavior with the aim of reducing motivation to engage in that behaviour
12	Antecedents
12.1	Restructuring the physical environment	Change, or advise to change the physical environment in order to facilitate performance of the wanted behavior or create barriers to the unwanted behavior (other than prompts/cues, rewards and punishments)	x	"This section also included tips for changing and structuring the home environment to support behavior change through stimulus control and with positive reinforcement strategies or rewards (e.g., “After my daughter eats a fruit or vegetable, we put a sticker on her belly.” Faith’s and MI strategy)." Martin-Biggers et al. (2015)	x	"(table 1) 1. Identify the healthy foods in your home, 2. Plan to have two new fruit/vegetables and two whole grains in your kitchen to serve this week, 6. Create family weekly shopping tools and rules." Cullen, Thompson & Chen (2017)					x	"(...), and described how to create a home environment conducive to encouraging the relevant protective child behavior. (...) (Module 1) Environment for PC FVCB: Describe the importance of homebased accessibility and availability in promoting PC FVCB: Explain the home environment is one of the best places to teach their child to eat more fruits and vegetables. Explain that there are four main way…			x	"(table 2) 11 months Food as building blocks – the important foundation: Variation and repeated exposure to facilitate acceptance of healthy foods like vegetables; Having fruits and vegetables readily available at home." Helle et al. (2017)	x	"(Table 1) 5. Offer new foods 10-15 times to get children used to the new foods: One vignette showed a little boy disliking and rejecting blueberries when first served them. A time progression showed how the little boy came to accept and eat the blueberries after 10 exposures." Ledoux et al. (2018).
12.2	Restructuring the social environment	Change, or advise to change the social environment in order to facilitate performance of the wanted behavior or create barriers to the unwanted behavior (other than prompts/cues, rewards and punishments)	x	This section also included tips for changing and structuring the home environment to support behavior change through stimulus control and with positive reinforcement strategies or rewards (e.g., “After my daughter eats a fruit or vegetable, we put a sticker on her belly.” Faith’s and MI strategy)." Martin-Biggers et al. (2015)							x	"Environment for PC SFBCB: Describe the importance of reducing homebased accessibility and availability of sugar-sweetened beverages: Describe how accessibility to sugar-free beverages and restriction of sugarsweetened beverages will produce an environment conducive to PC SFBCB". Knowlden (2013)			x	"(Table 2) 7 months Sweet and salty food: Promoting good mealtime routines." Helle et al. (2017)	x	"(Table 1) 3. Ask child to help you prepare meals to motivate them to try what you prepared: One mother was shown involving her children in planning a menu and later at the meal the children were eager to try the food they helped prepare." Ledoux et al. (2018)
12.3	Avoidance/reducing exposure to cues for the behaviour	Advise on how to avoid exposure to specific social and contextual/physical cues for the behavior, including changing daily or weekly routines
12.4	Distraction	Advise or arrange to use an alternative focus for attention to avoid triggers for unwanted behaviour
12.5	Adding objects to the environment	Add objects to the environment in order to facilitate performance of the behavior	x	"Most key message guides were accompanied by enhancements (objects with instructions/ideas for use) that facilitated implementation of the promoted behaviors. Examples of enhancements included: measuring cups for the portion sizes guide, a cutting board for the fruits and vegetables guide, a family mealtime conversation idea fan deck for the family meals guides, colorful straws and recipe ideas f…
12.6	Body changes	Alter body structure, functioning or support directly to facilitate behavior change
13	Identity
13.1	Identification of self as role model	Inform that one's own behavior may be an example to others	x	"The inside verso page briefly summarized the evidence-based research indicating why the guide’s topic is important for good health, reminded parents that they are their children’s most important role models (...)." Byrd-Bredbenner et al. (2017).	x	"(table 1) Making the decision to change: Mom realizes it is her job to provide healthful foods at home and model the behavior." Cullen & Thompson (2008)			x	"Project FUN for Parents includes components of effective parenting style, and strategies to provide positive reinforcement for healthy eating and physical activity. The importance of parent physical activity and positive dietary models is highlighted." (...) "(Module 1: Modeling is explained, identifying that parents who are active and eat in healthy ways have children who do as well." Frenn et …	x	"For the environment construct, the principal investigator discussed the importance or role modeling each of the four protective child behaviors, the importance of home-based engagement in promoting each of the four protective child behaviors, and described how to create a home environment conducive to encouraging the relevant protective child behavior. (...) Environment for PC FVCB: Describe the…			x	"(Table 2) 7 months Sweet and salty food: The importance of being a role-model during meals." Helle et al. (2017)	x	"(Table 1) Model healthy eating: Parents ate and enjoyed all food served to children. In one family, a father went from expressing dislike of a new food to modeling enjoyment of the new food. The children responded positively when the father modeled enjoyment of the new food." Ledoux et al. (2018)
13.2	Framing/reframing	Suggest the deliberate adoption of a perspective or new perspective on behavior (e.g. its purpose) in order to change cognitions or emotions about performing the behavior (includes ‘Cognitive restructuring’)
13.3	Incompatible beliefs	Draw attention to discrepancies between current or past behavior and self-image, in order to create discomfort (includes ‘Cognitive dissonance’)
13.4	Valued self-identity	Advise the person to write or complete rating scales about a cherished value or personal strength as a means of affirming the person’s identity as part of a behavior change strategy (includes ‘Self-affirmation’)
13.5	Identity associated with changed behaviour	Advise the person to construct a new self-identity as someone who ‘used to engage with the unwanted behavior’
14	Scheduled consequences
14.1	Behaviour cost	Arrange for withdrawal of something valued if and only if an unwanted behavior is performed (includes ‘Response cost’).
14.2	Punishment	Arrange for aversive consequence contingent on the performance of the unwanted behavior
14.3	Remove reward	Arrange for discontinuation of contingent reward following performance of the unwanted behavior (includes ‘Extinction’)
14.4	Reward approximation	Arrange for reward following any approximation to the target behavior, gradually rewarding only performance closer to the wanted behavior (includes ‘Shaping’)
14.5	Rewarding completion	Build up behavior by arranging reward following final component of the behavior; gradually add the components of the behavior that occur earlier in the behavioral sequence (includes ‘Backward chaining’)
14.6	Situation-specific reward	Arrange for reward following the behavior in one situation but not in another (includes ‘Discrimination training’)
14.7	Reward incompatible behaviour	Arrange reward for responding in a manner that is incompatible with a previous response to that situation (includes ‘Counter-conditioning’)
14.8	Reward alternative behaviour	Arrange reward for performance of an alternative to the unwanted behavior (includes ‘Differential reinforcement’)
14.9	Reduce reward frequency	Arrange for rewards to be made contingent on increasing duration or frequency of the behavior (includes ‘Thinning’)
14.10	Remove punishment	Arrange for removal of an unpleasant consequence contingent on performance of the wanted behavior (includes ‘Negative reinforcement’)
15	Self-belief
15.1	Verbal persuasion about capability	Tell the person that they can successfully perform the wanted behavior, arguing against self-doubts and asserting that they can and will succeed
15.2	Mental rehearsal of successful performance	Advise to practise imagining performing the behavior successfully in relevant contexts
15.3	Focus on past success	Advise to think about or list previous successes in performing the behavior (or parts of it)
15.4	Self-talk	Prompt positive self-talk (aloud or silently) before and during the behavior
16	Covert learning
16.1	Imaginary punishment	Advise to imagine performing the unwanted behavior in a real-life situation followed by imagining an unpleasant consequence (includes ‘Covert sensitisation’)
16.2	Imaginary reward	Advise to imagine performing the wanted behavior in a real-life situation followed by imagining a pleasant consequence (includes ‘Covert conditioning’)
16.3	Vicarious consequences	Prompt observation of the consequences (including rewards and punishments) for others when they perform the behavior
	Interventions' additional references used to perform this categorization (beyond selected articles for the systematic review):
	Byrd-Bredbenner C, Martin-Biggers J, Koenings M, Quick V, Hongu N, Worobey J. HomeStyles, a web-based childhood obesity prevention program for families with preschool children: protocol for a randomized controlled trial. JMIR Research Protocols. 2017;6(4):e73. doi: 10.2196/resprot.7544.
	Martin-Biggers J, Spaccarotella K, Delaney C, Koenings M, Alleman G, Hongu N, et al. Development of the intervention materials for the HomeStyles obesity prevention program for parents of preschoolers. Nutrients. 2015;7(8):6628-69. doi: 10.3390/nu7085301.
	Cullen KW, Thompson D. Feasibility of an 8-week African American web-based pilot program promoting healthy eating behaviors: Family Eats. American Journal of Health Behavior. 2008;32(1):40-51. doi: 10.5555/ajhb.2008.32.1.40.
	Duncanson K, Burrows T, Collins C. Study protocol of a parent-focused child feeding and dietary intake intervention: the feeding healthy food to kids randomised controlled trial. BMC Public Health. 2012;12(1):564. doi: 10.1186/1471-2458-12-564.
	Duncanson K, Burrows T, Collins C. Effect of a low-intensity parent-focused nutrition intervention on dietary intake of 2-to 5-year olds. Journal of Pediatric Gastroenterology and Nutrition. 2013;57(6):728-34. doi: 10.1097/MPG.0000000000000068.
	Helle C, Hillesund ER, Omholt ML, Øverby NC. Early food for future health: a randomized controlled trial evaluating the effect of an eHealth intervention aiming to promote healthy food habits from early childhood. BMC Public Health. 2017;17(1):726. doi: 10.1186/s12889-017-4731-8.
	Knowlden AP, Sharma M. A feasibility and efficacy randomized controlled trial of an online preventative program for childhood obesity: Protocol for the EMPOWER intervention. JMIR Research Protocols. 2012;1(1):e5. doi: 10.2196/resprot.2141.
	Knowlden AP. Feasibility and Efficacy of the Enabling Mothers to Prevent Pediatric Obesity Through Web-Based Education and Reciprocal Determinism (EMPOWER) Randomized Control Trial USA: University of Cincinnati; 2013
	Hammersley ML, Jones RA, Okely AD. Time2bHealthy–An online childhood obesity prevention program for preschool-aged children: A randomised controlled trial protocol. Contemporary Clinical Trials. 2017;61:73-80. doi: 10.1016/j.cct.2017.07.022
